# Supplementary material for: DIscBIO: A User-Friendly Pipeline for Biomarker Discovery in Single-Cell Transcriptomics
Source: Int J Mol Sci. 2021 Jan 30;22(3):1399. doi: 10.3390/ijms22031399 (PMC7866810; doi:10.3390/ijms22031399)
Supplement: Supplementary file 1 [file ijms-22-01399-s001.zip]

Archive with 3 entries (3 files):
- Supplementary Materials/Supplementary Data S1.csv
- Supplementary Materials/Supplementary Data S2.csv
- Supplementary Materials/Supplementary Tables.pdf
